# Supplementary material for: The blast pathogen effector AVR-Pik binds and stabilizes rice heavy metal-associated (HMA) proteins to co-opt their function in immunity
Source: PLoS Pathog. 2024 Nov 18;20(11):e1012647. doi: 10.1371/journal.ppat.1012647 (PMC11611257; doi:10.1371/journal.ppat.1012647)
Supplement: S1 Table — We carried out two Y2H screens (1st and 2nd). The number of positive clones with insert sequences corresponding to the designated proteins are shown. (XLSX) [file ppat.1012647.s017.xlsx]

## Sheet: S1 Table
	S1 Table. Rice proteins that interacted with AVR-PikD in the Y2H screen. We carried out two Y2H screens (1st and 2nd). The number of positive clones with insert sequences corresponding to the designated proteins are shown.
	Gene name (RGAP)	Gene Product	From De Abreu-Neto et al.	1st screening		2nd screening		total
	LOC_Os02g35329	RING finger	-	8		8		16
	LOC_Os04g39350	Heavy metal associated (HMA) domain containing	OsHIPP19	1		4		5
	LOC_Os04g39010		OsHIPP20	1		2		3
	LOC_Os02g37300		OsHPP04	1	total	1	total	2	total
	LOC_Os02g37290		OsHPP03	0	3	1	8	1	11
	LOC_Os01g22490	Ubiquitin	-	7		2		9
	LOC_Os09g25060	WRKY76	-	5		1		6
	LOC_Os12g38170	PR-5	-	0		5		5
	LOC_Os04g33390	Unknown	-	3		2		5
