# Supplementary material for: The blast pathogen effector AVR-Pik binds and stabilizes rice heavy metal-associated (HMA) proteins to co-opt their function in immunity
Source: PLoS Pathog. 2024 Nov 18;20(11):e1012647. doi: 10.1371/journal.ppat.1012647 (PMC11611257; doi:10.1371/journal.ppat.1012647)
Supplement: S2 Table — (XLSX) [file ppat.1012647.s018.xlsx]

## Sheet: S2 Table
	S2 Table. Summary of whole genome sequence comparison between the wild type Sasanishiki (WT) and OsHIPP20 KO lines.
	(A) Sasanishiki WT vs. OsHIPP20 KO homozygous lines (Figure 4A)
	Line No.	Number mutations (SNP and indel) that are homozygous in KO lines		Number mutations (SNP and indel) in ORFs that are homozygous in KO lines		Number mutations (SNP and indel) in CDS of sHMAs that are homozygous in KO lines
		SNP	indel	SNP	indel	SNP	indel
	gRNA1-1	239	50	18	1	0	1 (OsHIPP20)
	gRNA1-2	273	60	21	3	0	1 (OsHIPP20)
	gRNA2-1	187	41	14	2	0	1 (OsHIPP20)
	gRNA2-2	194	39	24	2	0	1 (OsHIPP20)
	(B) Sasanishiki WT vs. OsHIPP20 KO homozygous lines of T1 generation (Figure 4B)
	Line No.	Number mutations (SNP and indel) that are homozygous in KO lines		Number mutations (SNP and indel) in ORFs that are homozygous in KO lines		Number mutations (SNP and indel) in CDS of sHMAs that are homozygous in KO lines
		SNP	indel	SNP	indel	SNP	indel
	gRNA1-3	40	10	2	2	0	1 (OsHIPP20)
	gRNA2-3	58	15	7	3	0	1 (OsHIPP20)
	(C) Off-target mutations close to OsHIPP20 gene in gRNA1-3 and gRNA2-3 lines
	Line	-6Mbp		-4Mbp		-2Mbp		OsHIPP20		+2Mbp		+4Mbp		+6Mbp
	gRNA1-3		-		-		-		-		-		-
	gRNA2-3		2 SNPs (Not in CDS)		2 SNPs (Not in CDS)		1 SNP (Not in CDS)		1 SNP (Not in CDS)		-		-
					1 SNP in LOC_Os04g32290.1
					(S->STOP)
