# Supplementary material for: The blast pathogen effector AVR-Pik binds and stabilizes rice heavy metal-associated (HMA) proteins to co-opt their function in immunity
Source: PLoS Pathog. 2024 Nov 18;20(11):e1012647. doi: 10.1371/journal.ppat.1012647 (PMC11611257; doi:10.1371/journal.ppat.1012647)
Supplement: S3 Table — (XLSX) [file ppat.1012647.s019.xlsx]

## Sheet: S3 Table
S3 Table. A summary of constructs used in this study.
Use	Construct	FW primer sequence (the restriction enzyme site is underlined)	RV primer sequence (the restriction enzyme site is underlined)	template	Plasmid backbone	Cloning methods	Reference
Yeast two-hybrid analysis	pGADT7::AVR-Pia	5'-CATGAATTCGCGCCAGCTAGATTTTGCGTCTATTAC-3'	5'-ATGGGATCCCTAGTAAGGCTCGGCAGCAAG-3'	pCB1004::pex22p::AVR-Pia	pGADT7	restriction enzyme (EcoRI/BamHI)	[1]
	pGADT7::AVR-PikD	5'-ATGAATTCGAAACGGGCAACAAATATATAGAAAAACGCG-3'	5'-AAGGATCCTTAAAAGCCGGGCCTTTTTTTCCCC-3'	pCB1004::pex31p::HA:AVR-PikD	pGADT7	restriction enzyme (EcoRI/BamHI)	[2]
	pGADT7::AVR-Pii	5'-AAGGAATTCCTTCCCACTCCGGCCAG-3'	5'-TAAGGATCCTTAGTTGCATTTATGATTAAAATACGCGTCGGAATC-3'	pCambia::HA:AVR-Pii	pGADT7	restriction enzyme (EcoRI/BamHI)	[1]
	pGADT7::AVR1-CO39	5'-CATGAATTCTGGAAAGATTGCATCATCCAACGTTATAAAG-3'	5'-TAAGGATCCTCAACAAGACTCATCGTCGTCAGC-3'	AVR1-CO39 cDNA (GeneScript)	pGADT7	restriction enzyme (EcoRI/BamHI)	[3]
	pGADT7::AVR-PikA	5'-ATGAATTCGAAACGGGCAACAAATATATAGAAAAACGCG-3'	5'-AAGGATCCTTAAAAGCCGGGCCTTTTTTTCCCC-3'	-	pGADT7	restriction enzyme (EcoRI/BamHI)	[2]
	pGADT7::AVR-PikC	5'-ATGAATTCGAAACGGGCAACAAATATATAGAAAAACGCG-3'	5'-AAGGATCCTTAAAAGCCGGGCCTTTTTTTCCCC-3'	-	pGADT7	restriction enzyme (EcoRI/BamHI)	[2]
	pGADT7::AVR-PikE	5'-ATGAATTCGAAACGGGCAACAAATATATAGAAAAACGCG-3'	5'-AAGGATCCTTAAAAGCCGGGCCTTTTTTTCCCC-3'	-	pGADT7	restriction enzyme (EcoRI/BamHI)	[2]
	pGADT7::Pikm-1:HMA	5'-CATGAATTCAATCTTCTGGAGGGGAGCCG-3'	5'-TAGGGATCCCTACTTCACATCTTCCTTTACTTGGCTGAC-3'	rice (cv.Tsuyuake) cDNA	pGADT7	restriction enzyme (EcoRI/BamHI)	[2]
	pGADT7::LOC_Os02g37180	5'-CATGAATTCATGAGGACGGAGATGCTTATCAGGA-3'	5'-TGAGGATCCCTACATGATGGAGCAGCCGTTG-3'	rice (cv.Sasanishiki) cDNA	pGADT7	restriction enzyme (EcoRI/BamHI)
	pGADT7::OsHPP02	5'-ATGAATTCATGGCCAAGCAAAAGATTGTGATAAAGATGAA-3'	5'-TAAGGATCCTTACCACCACCACGAGGAGCTA-3'	rice (cv.Sasanishiki) cDNA	pGADT7	restriction enzyme (EcoRI/BamHI)
	pGADT7::OsHIPP12	5'-GGAGGCCAGTGAATTCATGAGGCCGGACTCTGAC-3'	5'-CGAGCTCGATGGATCCTACAAGATCGAGCAGCAG-3'	rice (cv.Sasanishiki) cDNA	pGADT7	infusion
	pGADT7::OsHIPP15	5'-CATGAATTCATGTTTCAGACCGAGATTCTTATCTGGATT-3'	5'-TGAGGATCCTCACCAGCAGCAGGTTCCTCTC-3'	rice (cv.Sasanishiki) cDNA	pGADT7	restriction enzyme (EcoRI/BamHI)
	pGADT7::OsHIPP14	5'-CATGAATTCATGAGGAAGGAAATTGTCATCAGGCT-3'	5'-TGAGGATCCCTACATGATGGCGCAGCTGTC-3'	rice (cv.Sasanishiki) cDNA	pGADT7	restriction enzyme (EcoRI/BamHI)
	pGADT7::OsHIPP17	5'-CATGGAGGCCGAATTCATGGCTAAGCAAAAGATTGT-3'	5'-GCAGGTCGACGGATCCTTACATGATGCTGCAGCC-3'	rice (cv.Sasanishiki) cDNA	pGADT7	infusion
	pGADT7::OsHIPP08	5'-CATGAATTCATGAAGCGGACCATCATCGTCAAAG-3'	5'-TGAGGATCCTCACATGATGGCGCAGGCGTAG	rice (cv.Sasanishiki) cDNA	pGADT7	restriction enzyme (EcoRI/BamHI)
	pGADT7::OsHIPP01	5'-CATGAATTCATGTGCGGCGGCACCTCTCCAAG-3'	5'-TGAGGATCCTCACATGATGACGCACACGTCG-3'	rice (cv.Sasanishiki) cDNA	pGADT7	restriction enzyme (EcoRI/BamHI)
	pGADT7::OsHIPP19	5'-CATGAATTCATGAAGCAAAAGATCGTGATCAAGGTGAG-3'	5'-TAAGGATCCTTACATGATGGAGCAGGGGTCG-3'	rice (cv.Sasanishiki) cDNA	pGADT7	restriction enzyme (EcoRI/BamHI)
	pGADT7::OsHIPP20	5'-CATGAATTCATGACGAAGCAAAAGATCGTGATCAAGG-3'	5'-TAAGGATCCTTACATGATGGAGCAGGGGCTC-3'	rice (cv.Sasanishiki) cDNA	pGADT7	restriction enzyme (EcoRI/BamHI)
	pGADT7::OsHPP04	5'-CATGAATTCATGGCCAAGCAAAAGATCGTGATAAAGG-3'	5'-TAAGGATCCTTAGCACCACCACGGCGAG-3'	rice (cv.Sasanishiki) cDNA	pGADT7	restriction enzyme (EcoRI/BamHI)
	pGADT7::OsHPP03	5'-CATGAATTCATGGCCAAGCAAAAGATTGTGATCAAGG-3'	5'-TAAGGATCCTTAGAATATAGACCACGAGCTGGCC-3'	rice (cv.Sasanishiki) cDNA	pGADT7	restriction enzyme (EcoRI/BamHI)
	pGADT7::LOC_Os04g39380	5'-CATGAATTCATGAAGCAAAAGATCGTGATCAAGGTGTG-3'	5'-TAAAGATCTTTACATTATGGAACAGGCGCTGGG-3'	rice (cv.Sasanishiki) cDNA	pGADT7	restriction enzyme (EcoRI/BglII)
	pGADT7::LOC_Os02g37320	5'-CATGAATTCATGGCGCAAAAGATCGTGATCAAGGT-3'	5'-TAAGGATCCCTACATGATGTAGCCGTAAGGGCT-3'	rice (cv.Sasanishiki) cDNA	pGADT7	restriction enzyme (EcoRI/BamHI)
	pGADT7::OsHIPP16	5'-CATGAATTCATGGTGCAAAAGATCGTGATCAAGGTG-3'	5'-TAAGGATCCCTACATGATGGAGCAGGTGCTG-3'	rice (cv.Sasanishiki) cDNA	pGADT7	restriction enzyme (EcoRI/BamHI)
	pGADT7::OsHIPP05 (Pi21)	5'-CATGAATTCACTAGTATGGGTATATTGGTCATCTTGGTGGAC-3'	5'-TAAGGATCCTTACATGATGGAGCAGGCGTTG-3'	rice (cv.Sasanishiki) cDNA	pGADT7	restriction enzyme (EcoRI/BamHI)
	pGADT7::OsHIPP16_D68DEL	5'-GCGGAAGGTGGGGTCGGCGGAGCTGGTGGAGGTGA-3'	5'-GACCCCACCTTCCGCCGCAGCGCGTTCGTCAGCC-3'	pGADT7::OsHIPP16	pGADT7	inverse PCR
	pGADT7::OsHIPP16_S80K	5'-GGTGAGCGACGCCAAAAAGAAGAAGGA-3'	5'-CTTTTTGGCGTCGCTCACCTC-3'	pGADT7::OsHIPP16	pGADT7	inverse PCR
	pGADT7::OsHIPP16_D68DEL_S80K	5'-GCGGAAGGTGGGGTCGGCGGAGCTGGTGGAGGTGA-3'	5'-GACCCCACCTTCCGCCGCAGCGCGTTCGTCAGCC-3'	pGADT7::OsHIPP16_S80K	pGADT7	inverse PCR
	pGADT7::OsHPP02_D_V	5'-GGCGAGGTCAAGAAGGAGGAGAAGAA-3'	5'-CTTCTTGACCTCGCCGACGGTCATGA-3'	pGADT7::OsHPP02	pGADT7	inverse PCR
	pGBKT7::AVR-Pia	5'-CATGAATTCGCGCCAGCTAGATTTTGCGTCTATTAC-3'	5'-ATGGGATCCCTAGTAAGGCTCGGCAGCAAG-3'	pCB1004::pex22p::AVR-Pia	pGBKT7	restriction enzyme (EcoRI/BamHI)	[1]
	pGBKT7::AVR-PikD	5'-ATGAATTCGAAACGGGCAACAAATATATAGAAAAACGCG-3'	5'-AAGGATCCTTAAAAGCCGGGCCTTTTTTTCCCC-3'	pCB1004::pex31p::HA:AVR-PikD	pGBKT7	restriction enzyme (EcoRI/BamHI)	[2]
	pGBKT7::AVR-Pii	5'-AAGGAATTCCTTCCCACTCCGGCCAG-3'	5'-TAAGGATCCTTAGTTGCATTTATGATTAAAATACGCGTCGGAATC-3'	pCambia::HA:AVR-Pii	pGBKT7	restriction enzyme (EcoRI/BamHI)	[1]
	pGBKT7::AVR1-CO39	5'-CATGAATTCTGGAAAGATTGCATCATCCAACGTTATAAAG-3'	5'-TAAGGATCCTCAACAAGACTCATCGTCGTCAGC-3'	AVR1-CO39 cDNA (GeneScript)	pGBKT7	restriction enzyme (EcoRI/BamHI)	[3]
	pGBKT7::AVR-PikA	5'-ATGAATTCGAAACGGGCAACAAATATATAGAAAAACGCG-3'	5'-AAGGATCCTTAAAAGCCGGGCCTTTTTTTCCCC-3'	-	pGBKT7	restriction enzyme (EcoRI/BamHI)	[2]
	pGBKT7::AVR-PikC	5'-ATGAATTCGAAACGGGCAACAAATATATAGAAAAACGCG-3'	5'-AAGGATCCTTAAAAGCCGGGCCTTTTTTTCCCC-3'	-	pGBKT7	restriction enzyme (EcoRI/BamHI)	[2]
	pGBKT7::AVR-PikE	5'-ATGAATTCGAAACGGGCAACAAATATATAGAAAAACGCG-3'	5'-AAGGATCCTTAAAAGCCGGGCCTTTTTTTCCCC-3'	-	pGBKT7	restriction enzyme (EcoRI/BamHI)	[2]
	pGBKT7::Pikm-1:HMA	5'-CATGAATTCAATCTTCTGGAGGGGAGCCG-3'	5'-TAGGGATCCCTACTTCACATCTTCCTTTACTTGGCTGAC-3'	rice (cv.Tsuyuake) cDNA	pGBKT7	restriction enzyme (EcoRI/BamHI)	[2]
	pGBKT7::LOC_Os02g37180	5'-CATGAATTCATGAGGACGGAGATGCTTATCAGGA-3'	5'-TGAGGATCCCTACATGATGGAGCAGCCGTTG-3'	rice (cv.Sasanishiki) cDNA	pGBKT7	restriction enzyme (EcoRI/BamHI)
	pGBKT7::OsHPP02	5'-ATGAATTCATGGCCAAGCAAAAGATTGTGATAAAGATGAA-3'	5'-TAAGGATCCTTACCACCACCACGAGGAGCTA-3'	rice (cv.Sasanishiki) cDNA	pGBKT7	restriction enzyme (EcoRI/BamHI)
	pGBKT7::OsHIPP12	5'-CATGGAGGCCGAATTCATGAGGCCGGACTCTGAC-3'	5'-GCAGGTCGACGGATCCTACAAGATCGAGCAGCAG-3'	rice (cv.Sasanishiki) cDNA	pGBKT7	infusion
	pGBKT7::OsHIPP15	5'-CATGAATTCATGTTTCAGACCGAGATTCTTATCTGGATT-3'	5'-TGAGGATCCTCACCAGCAGCAGGTTCCTCTC-3'	rice (cv.Sasanishiki) cDNA	pGBKT7	restriction enzyme (EcoRI/BamHI)
	pGBKT7::OsHIPP14	5'-CATGAATTCATGAGGAAGGAAATTGTCATCAGGCT-3'	5'-TGAGGATCCCTACATGATGGCGCAGCTGTC-3'	rice (cv.Sasanishiki) cDNA	pGBKT7	restriction enzyme (EcoRI/BamHI)
	pGBKT7::OsHIPP17	5'-CATGGAGGCCGAATTCATGGCTAAGCAAAAGATTGT-3'	5'-GCAGGTCGACGGATCCTTACATGATGCTGCAGCC-3'	rice (cv.Sasanishiki) cDNA	pGBKT7	infusion
	pGBKT7::OsHIPP08	5'-CATGAATTCATGAAGCGGACCATCATCGTCAAAG-3'	5'-TGAGGATCCTCACATGATGGCGCAGGCGTAG	rice (cv.Sasanishiki) cDNA	pGBKT7	restriction enzyme (EcoRI/BamHI)
	pGBKT7::OsHIPP01	5'-CATGAATTCATGTGCGGCGGCACCTCTCCAAG-3'	5'-TGAGGATCCTCACATGATGACGCACACGTCG-3'	rice (cv.Sasanishiki) cDNA	pGBKT7	restriction enzyme (EcoRI/BamHI)
	pGBKT7::OsHIPP19	5'-CATGAATTCATGAAGCAAAAGATCGTGATCAAGGTGAG-3'	5'-TAAGGATCCTTACATGATGGAGCAGGGGTCG-3'	rice (cv.Sasanishiki) cDNA	pGBKT7	restriction enzyme (EcoRI/BamHI)
	pGBKT7::OsHIPP20	5'-CATGAATTCATGACGAAGCAAAAGATCGTGATCAAGG-3'	5'-TAAGGATCCTTACATGATGGAGCAGGGGCTC-3'	rice (cv.Sasanishiki) cDNA	pGBKT7	restriction enzyme (EcoRI/BamHI)
	pGBKT7::OsHPP04	5'-CATGAATTCATGGCCAAGCAAAAGATCGTGATAAAGG-3'	5'-TAAGGATCCTTAGCACCACCACGGCGAG-3'	rice (cv.Sasanishiki) cDNA	pGBKT7	restriction enzyme (EcoRI/BamHI)
	pGBKT7::OsHPP03	5'-CATGAATTCATGGCCAAGCAAAAGATTGTGATCAAGG-3'	5'-TAAGGATCCTTAGAATATAGACCACGAGCTGGCC-3'	rice (cv.Sasanishiki) cDNA	pGBKT7	restriction enzyme (EcoRI/BamHI)
	pGBKT7::LOC_Os04g39380	5'-CATGAATTCATGAAGCAAAAGATCGTGATCAAGGTGTG-3'	5'-TAAAGATCTTTACATTATGGAACAGGCGCTGGG-3'	rice (cv.Sasanishiki) cDNA	pGBKT7	restriction enzyme (EcoRI/BglII)
	pGBKT7::LOC_Os02g37320	5'-CATGAATTCATGGCGCAAAAGATCGTGATCAAGGT-3'	5'-TAAGGATCCCTACATGATGTAGCCGTAAGGGCT-3'	rice (cv.Sasanishiki) cDNA	pGBKT7	restriction enzyme (EcoRI/BamHI)
	pGBKT7::OsHIPP16	5'-CATGAATTCATGGTGCAAAAGATCGTGATCAAGGTG-3'	5'-TAAGGATCCCTACATGATGGAGCAGGTGCTG-3'	rice (cv.Sasanishiki) cDNA	pGBKT7	restriction enzyme (EcoRI/BamHI)
	pGBKT7::OsHIPP05 (Pi21)	5'-CATGAATTCACTAGTATGGGTATATTGGTCATCTTGGTGGAC-3'	5'-TAAGGATCCTTACATGATGGAGCAGGCGTTG-3'	rice (cv.Sasanishiki) cDNA	pGBKT7	restriction enzyme (EcoRI/BamHI)
	pGBKT7::OsHIPP16_D68DEL	5'-GCGGAAGGTGGGGTCGGCGGAGCTGGTGGAGGTGA-3'	5'-GACCCCACCTTCCGCCGCAGCGCGTTCGTCAGCC-3'	pGBKT7::OsHIPP16	pGBKT7	inverse PCR
	pGBKT7::OsHIPP16_S80K	5'-GGTGAGCGACGCCAAAAAGAAGAAGGA-3'	5'-CTTTTTGGCGTCGCTCACCTC-3'	pGBKT7::OsHIPP16	pGBKT7	inverse PCR
	pGBKT7::OsHIPP16_D68DEL_S80K	5'-GCGGAAGGTGGGGTCGGCGGAGCTGGTGGAGGTGA-3'	5'-GACCCCACCTTCCGCCGCAGCGCGTTCGTCAGCC-3'	pGBKT7::OsHIPP16_S80K	pGBKT7	inverse PCR
	pGBKT7::OsHPP02_D79V	5'-GGCGAGGTCAAGAAGGAGGAGAAGAA-3'	5'-CTTCTTGACCTCGCCGACGGTCATGA-3'	pGBKT7::OsHPP02	pGBKT7	inverse PCR
AlphaScreen	pICH41308::OsHIPP01	5'-ggtctcaAATGATGGGGGCTTCTATACTGGT-3'	5'-ggtctcaAAGCTCTCACATGATGACGCACACGTCG-3'	pGBKT7::OsHIPP01	pICH41308	restriction enzyme (BsaI)
	pICH41308::OsHIPP05	5'-ggtctcaAATGATGGGTATATTGGTCATCTTG-3'	5'-ggtctcaAAGCTCACATGATGGAGCAGGCGTT-3'	pGBKT7::OsHIPP05	pICH41308	restriction enzyme (BsaI)
	pICH41308::OsHIPP08	5'-ggtctcaAATGATGAAGCGGACCATCATCGTCAAAG-3'	5'-ggtctcaAAGCTCTCACATGATGGCGCAGGCGTAG-3'	pGBKT7::OsHIPP08	pICH41308	restriction enzyme (BsaI)
	pICH41308::OsHIPP12	5'-ggtctcaAATGATGAGGCCGGACTCTGACAA-3'	5'-ggtctcaAAGCTCTCACAAGATCGAGCAGCAGCTGG-3'	pGBKT7::OsHIPP12	pICH41308	restriction enzyme (BsaI)
	pICH41308::OsHIPP14	5'-ggtctcaAATGATGAGGAAGGAAATTGTCA-3'	5'-ggtctcaAAGCTCTCACATGATGGCGCAGCTGTC-3'	pGBKT7::OsHIPP14	pICH41308	restriction enzyme (BsaI)
	pICH41308::OsHIPP15	5'-ggtctcaAATGATGAGGACCGAGATTCTTATCTGGA-3'	5'-ggtctcaAAGCTCTCATTGTATCGTGCAGCAGCTTG-3'	pGBKT7::OsHIPP15	pICH41308	restriction enzyme (BsaI)
	pICH41308::OsHIPP16	5'-ggtctcaAATGATGGTGCAAAAGATCGTGA -3'	5'-ggtctcaAAGCTCTCACATGATGGAGCAGGTGCT-3'	pGBKT7::OsHIPP16	pICH41308	restriction enzyme (BsaI)
	pICH41308::OsHIPP17	5'-ggtctcaAATGATGGCTAAGCAAAAGATTGTTGTGAAGATG -3'	5'-ggtctcaAAGCTCTCACATGATGCTGCAGCCAGG-3'	pGBKT7::OsHIPP17	pICH41308	restriction enzyme (BsaI)
	pICH41308::OsHIPP18	5'-ggtctcaAATGATGCCGTGCGACGGGTGC-3'	5'-ggtctcaAAGCTCTCACATGATGGAGCAGGGG-3'	pGBKT7::OsHIPP18	pICH41308	restriction enzyme (BsaI)
	pICH41308::OsHIPP19	5'-ggtctcaAATGATGAAGCAAAAGATCGTGAT-3'	5'-ggtctcaAAGCTCTCACATGATGGAGCAGGGG-3'	pGBKT7::OsHIPP19	pICH41308	restriction enzyme (BsaI)
	pICH41308::OsHIPP20	5'-ggtctcaAATGATGACGAAGCAAAAGATCGT-3'	5'-ggtctcaAAGCTCTCACATGATGGAGCAGGGG-3'	pGBKT7::OsHIPP20	pICH41308	restriction enzyme (BsaI)
	pICH41308::OsHPP02	5'-ggtctcaAATGATGAACATGGCGAGCGAC-3'	5'-ggtctcaAAGCTCTCACCACCACCACGAGGAGCT-3'	pGBKT7::OsHPP02	pICH41308	restriction enzyme (BsaI)
	pICH41308::OsHPP03	5'-ggtctcaAATGATGGCCAAGCAAAAGATT-3'	5'-ggtctcaAAGCTCTCAGAATATAGACCACGAGCT-3'	pGBKT7::OsHPP03	pICH41308	restriction enzyme (BsaI)
	pICH41308::OsHPP04	5'-ggtctcaAATGATGGCCAAGCAAAAGATCGT-3'	5'-ggtctcaAAGCTTAGCACCACCACGGCGAGC-3'	pGBKT7::OsHPP04	pICH41308	restriction enzyme (BsaI)
	pICH41308::LOC_Os02g37180	5'-ggtctcaAATGATGAGGACGGAGATGCTT-3'	5'-ggtctcaAAGCTCTCACATGATGGAGCAGCCGTT-3'	pGBKT7::LOC_Os02g37180	pICH41308	restriction enzyme (BsaI)
	pICH41308::LOC_Os02g37320	5'-ggtctcaAATGATGGCGCAAAAGATCGTG-3'	5'-ggtctcaAAGCTCTCACATGATGTAGCCGTAAGG-3'	pGBKT7::LOC_Os02g37320	pICH41308	restriction enzyme (BsaI)
	pICH41308::LOC_Os04g39370	5'-ggtctcaAATGATGGTGATCAAGGTGAGCATGCCGTGC-3'	5'-ggtctcaAAGCTCTCACTGCCTTCGCAGCTGCGCCA-3'	pGBKT7::LOC_Os04g39370	pICH41308	restriction enzyme (BsaI)
	pICH41308::LOC_Os04g39380	5'-ggtctcaAATGATGAAGCAAAAGATCGTG-3'	5'-ggtctcaAAGCTCTCACATTATGGAACAGGCGCT-3'	pGBKT7::LOC_Os04g39380	pICH41308	restriction enzyme (BsaI)
	pICH47732::3xFLAG-OsHIPP01	-	-	pICH41308::OsHIPP01	pICH47732	Golden gate Assembly
	pICH47732::3xFLAG-OsHIPP05	-	-	pICH41308::OsHIPP05	pICH47732	Golden gate Assembly
	pICH47732::3xFLAG-OsHIPP08	-	-	pICH41308::OsHIPP08	pICH47732	Golden gate Assembly
	pICH47732::3xFLAG-OsHIPP12	-	-	pICH41308::OsHIPP12	pICH47732	Golden gate Assembly
	pICH47732::3xFLAG-OsHIPP14	-	-	pICH41308::OsHIPP14	pICH47732	Golden gate Assembly
	pICH47732::3xFLAG-OsHIPP15	-	-	pICH41308::OsHIPP15	pICH47732	Golden gate Assembly
	pICH47732::3xFLAG-OsHIPP16	-	-	pICH41308::OsHIPP16	pICH47732	Golden gate Assembly
	pICH47732::3xFLAG-OsHIPP17	-	-	pICH41308::OsHIPP17	pICH47732	Golden gate Assembly
	pICH47732::3xFLAG-OsHIPP18	-	-	pICH41308::OsHIPP18	pICH47732	Golden gate Assembly
	pICH47732::3xFLAG-OsHIPP19	-	-	pICH41308::OsHIPP19	pICH47732	Golden gate Assembly
	pICH47732::3xFLAG-OsHIPP20	-	-	pICH41308::OsHIPP20	pICH47732	Golden gate Assembly
	pICH47732::3xFLAG-OsHPP02	-	-	pICH41308::OsHPP02	pICH47732	Golden gate Assembly
	pICH47732::3xFLAG-OsHPP03	-	-	pICH41308::OsHPP03	pICH47732	Golden gate Assembly
	pICH47732::3xFLAG-OsHPP04	-	-	pICH41308::OsHPP04	pICH47732	Golden gate Assembly
	pICH47732::3xFLAG-LOC_Os02g37180	-	-	pICH41308::LOC_Os02g37180	pICH47732	Golden gate Assembly
	pICH47732::3xFLAG-LOC_Os02g37320	-	-	pICH41308::LOC_Os02g37320	pICH47732	Golden gate Assembly
	pICH47732::3xFLAG-LOC_Os04g39370	-	-	pICH41308::LOC_Os04g39370	pICH47732	Golden gate Assembly
	pICH47732::3xFLAG-LOC_Os04g39380	-	-	pICH41308::LOC_Os04g39380	pICH47732	Golden gate Assembly
	pEU-E01::3xFLAG-OsHIPP01	5'-CTACATCACCAAGATATCATGGATTATAAGGACCATGA-3'	5'-TCTATACAAAACTAGTACTCACACATTATTATGGAG-3'	pICH47732::3xFLAG-OsHIPP01	pEU-E01	infusion
	pEU-E01::3xFLAG-OsHIPP05	5'-CTACATCACCAAGATATCATGGATTATAAGGACCATGA-3'	5'-TCTATACAAAACTAGTACTCACACATTATTATGGAG-3'	pICH47732::3xFLAG-OsHIPP05	pEU-E01	infusion
	pEU-E01::3xFLAG-OsHIPP08	5'-CTACATCACCAAGATATCATGGATTATAAGGACCATGA-3'	5'-TCTATACAAAACTAGTACTCACACATTATTATGGAG-3'	pICH47732::3xFLAG-OsHIPP08	pEU-E01	infusion
	pEU-E01::3xFLAG-OsHIPP12	5'-CTACATCACCAAGATATCATGGATTATAAGGACCATGA-3'	5'-TCTATACAAAACTAGTACTCACACATTATTATGGAG-3'	pICH47732::3xFLAG-OsHIPP12	pEU-E01	infusion
	pEU-E01::3xFLAG-OsHIPP14	5'-CTACATCACCAAGATATCATGGATTATAAGGACCATGA-3'	5'-TCTATACAAAACTAGTACTCACACATTATTATGGAG-3'	pICH47732::3xFLAG-OsHIPP14	pEU-E01	infusion
	pEU-E01::3xFLAG-OsHIPP15	5'-CTACATCACCAAGATATCATGGATTATAAGGACCATGA-3'	5'-TCTATACAAAACTAGTACTCACACATTATTATGGAG-3'	pICH47732::3xFLAG-OsHIPP15	pEU-E01	infusion
	pEU-E01::3xFLAG-OsHIPP16	5'-CTACATCACCAAGATATCATGGATTATAAGGACCATGA-3'	5'-TCTATACAAAACTAGTACTCACACATTATTATGGAG-3'	pICH47732::3xFLAG-OsHIPP16	pEU-E01	infusion
	pEU-E01::3xFLAG-OsHIPP17	5'-CTACATCACCAAGATATCATGGATTATAAGGACCATGA-3'	5'-TCTATACAAAACTAGTACTCACACATTATTATGGAG-3'	pICH47732::3xFLAG-OsHIPP17	pEU-E01	infusion
	pEU-E01::3xFLAG-OsHIPP18	5'-CTACATCACCAAGATATCATGGATTATAAGGACCATGA-3'	5'-TCTATACAAAACTAGTACTCACACATTATTATGGAG-3'	pICH47732::3xFLAG-OsHIPP18	pEU-E01	infusion
	pEU-E01::3xFLAG-OsHIPP19	5'-CTACATCACCAAGATATCATGGATTATAAGGACCATGA-3'	5'-TCTATACAAAACTAGTACTCACACATTATTATGGAG-3'	pICH47732::3xFLAG-OsHIPP19	pEU-E01	infusion
	pEU-E01::3xFLAG-OsHIPP20	5'-CTACATCACCAAGATATCATGGATTATAAGGACCATGA-3'	5'-TCTATACAAAACTAGTACTCACACATTATTATGGAG-3'	pICH47732::3xFLAG-OsHIPP20	pEU-E01	infusion
	pEU-E01::3xFLAG-OsHPP02	5'-CTACATCACCAAGATATCATGGATTATAAGGACCATGA-3'	5'-TCTATACAAAACTAGTACTCACACATTATTATGGAG-3'	pICH47732::3xFLAG-OsHPP02	pEU-E01	infusion
	pEU-E01::3xFLAG-OsHPP03	5'-CTACATCACCAAGATATCATGGATTATAAGGACCATGA-3'	5'-TCTATACAAAACTAGTACTCACACATTATTATGGAG-3'	pICH47732::3xFLAG-OsHPP03	pEU-E01	infusion
	pEU-E01::3xFLAG-OsHPP04	5'-CTACATCACCAAGATATCATGGATTATAAGGACCATGA-3'	5'-TCTATACAAAACTAGTACTCACACATTATTATGGAG-3'	pICH47732::3xFLAG-OsHPP04	pEU-E01	infusion
	pEU-E01::3xFLAG-LOC_Os02g37180	5'-CTACATCACCAAGATATCATGGATTATAAGGACCATGA-3'	5'-TCTATACAAAACTAGTACTCACACATTATTATGGAG-3'	pICH47732::3xFLAG-LOC_Os02g37180	pEU-E01	infusion
	pEU-E01::3xFLAG-LOC_Os02g37320	5'-CTACATCACCAAGATATCATGGATTATAAGGACCATGA-3'	5'-TCTATACAAAACTAGTACTCACACATTATTATGGAG-3'	pICH47732::3xFLAG-LOC_Os02g37320	pEU-E01	infusion
	pEU-E01::3xFLAG-LOC_Os04g39370	5'-CTACATCACCAAGATATCATGGATTATAAGGACCATGA-3'	5'-TCTATACAAAACTAGTACTCACACATTATTATGGAG-3'	pICH47732::3xFLAG-LOC_Os04g39370	pEU-E01	infusion
	pEU-E01::3xFLAG-LOC_Os04g39380	5'-CTACATCACCAAGATATCATGGATTATAAGGACCATGA-3'	5'-TCTATACAAAACTAGTACTCACACATTATTATGGAG-3'	pICH47732::3xFLAG-LOC_Os04g39380	pEU-E01	infusion
	pEU-E01::3xFLAG-OsHIPP16_D68DEL	5'-GCGGAAGGTGGGGTCGGCGGAGCTGGTGGAGGTGA-3'	5'-GACCCCACCTTCCGCCGCAGCGCGTTCGTCAGCC-3'	pEU-E01::3xFLAG-OsHIPP16	pEU-E01	inverse PCR
	pEU-E01::3xFLAG-OsHIPP16_S80K	5'-GGTGAGCGACGCCAAAAAGAAGAAGGA-3'	5'-CTTTTTGGCGTCGCTCACCTC-3'	pEU-E01::3xFLAG-OsHIPP16	pEU-E01	inverse PCR
	pEU-E01::3xFLAG-OsHIPP16_D68DEL_S80K	5'-GCGGAAGGTGGGGTCGGCGGAGCTGGTGGAGGTGA-3'	5'-GACCCCACCTTCCGCCGCAGCGCGTTCGTCAGCC-3'	pEU-E01::3xFLAG-OsHIPP16_S80K	pEU-E01	inverse PCR
	pEU-E01::3xFLAG-OsHPP02_D79V	5'-GGCGAGGTCAAGAAGGAGGAGAAGAA-3'	5'-CTTCTTGACCTCGCCGACGGTCATGA-3'	pEU-E01::3xFLAG-OsHPP02	pEU-E01	inverse PCR
Transient overexpression in N. benthamiana	pCambia::3xMyc-OsHIPP19	5'-CATACTAGTATGAAGCAAAAGATCGTGATCAAGGTGAG-3'	5'-TAAGGATCCTTACATGATGGAGCAGGGGTCG-3'	pGADT7::OsHIPP19	pCambia::3xMyc	restriction enzyme (SpeI/BamHI)
	pCambia::3xMyc-OsHIPP20	5'-CATACTAGTATGACGAAGCAAAAGATCGTGATCAAGG-3'	5'-TAAGGATCCTTACATGATGGAGCAGGGGCTC-3'	pGADT7::OsHIPP20	pCambia::3xMyc	restriction enzyme (SpeI/BamHI)
	pCambia::3xMyc-OsHIPP17	5'-AGAAGATCTTACTAGTATGGCTAAGCAAAAGATTGT-3'	5'-CGACTCTAGAGGATCTTACATGATGCTGCAGCCAG-3'	pGADT7::OsHIPP17	pCambia::3xMyc	infusion
	pCambia::AVR-PikD-HA	5'-ATGGATCCATGGAAACGGGCAACAAATATATAGAAAAACGCG-3'	5'-AGCTGCAGCTAGGCGTAGTCCGGCACGTCGTACGGGTAGATCTTGACCTTGTCAAAGCCGGGCCTTTTTTTCCCC-3'	pGADT7::AVR-PikD	pCambia1300S	restriction enzyme (BamHI/PstI)	[2]
	pCambia::AVR-PikD-FLAG	5'-CGACCTGCAGACTAGATGGAAACGGGCAACAAATA-3'	5'-cgtacggataACTAGTAAAGCCGGGCCTTTTTTTC-3'	pGADT7::AVR-PikD	pCambia::3xFLAG	restriction enzyme (SpeI)
	pCambia::HA-AVR-Pii	5'-CACCGGATCCATGTGGTCTCATCCTCAATTTGAAAAAGGGCGCGCCTATCCGTACGACG -3'	5'-CGGGATCCGGCGCGCCTTAGTTGCATTTATGATTAAAATACGC-3'	pGADT7:AVR-Pii	pCambia1300S	restriction enzyme (BamHI)	[4]
	pCambia::GUS	5'-GGGGTACCATGGATCCCTACAGGGTAAA-3'	5'-AACTGCAGTCATTGTTTGCCTCCCTGC-3'	pIG121-Hm	pCambia1300S	restriction enzyme (KpnI/PstI)
	pCambia::3xMyc-eGFP	5'-CATACTAGTATGGTGAGCAAGGGCGAGGA-3'	5'-TAAGGATCCTTACTTGTACAGCTCGTCCATGCC-3'	eGFP cDNA	pCambia::3xMyc	restriction enzyme (SpeI/BamHI)
	pCambia::3xMyc-eGFP-OsHIPP19	5'-CATACTAGTATGGTGAGCAAGGGCGAGGA-3'	5'-TAAGGATCCTTACATGATGGAGCAGGGGTCG-3'	pGADT7::OsHIPP19	pCambia::3xMyc	infusion
	pCambia::3xMyc-eGFP-OsHIPP20	5'-CATACTAGTATGGTGAGCAAGGGCGAGGA-3'	5'-TAAGGATCCTTACATGATGGAGCAGGGGCTC-3'	pGADT7::OsHIPP20	pCambia::3xMyc	infusion
	pCambia::3xFLAG-OsHIPP17	5'-CCTCTAGAGTCGACCTGATGGCTAAGCAAAAGATTGT-3'	5'-TCGAGCTTGCATGCCTTACATGATGCTGCAGCCAG-3'	pGADT7::OsHIPP17	pCambia::3xFLAG	infusion
	pICH47732::GFP-OsHIPP19	5'-ggtctcaAATGATGAAGCAAAAGATCGTGAT-3'	5'-ggtctcaAAGCTCTCACATGATGGAGCAGGGG-3'	pICH41308::OsHIPP19	pICH47732	Golden gate Assembly
	pICH47732::GFP-OsHIPP20	5'-ggtctcaAATGATGACGAAGCAAAAGATCGT-3'	5'-ggtctcaAAGCTCTCACATGATGGAGCAGGGG-3'	pICH41308::OsHIPP20	pICH47732	Golden gate Assembly
	pICH47732::GFP-OsHIPP17	5'-ggtctcaAATGATGGCTAAGCAAAAGATT-3'	5'-ggtctcaAAGCTCTCACATGATGCTGCAGCCAGG-3'	pICH41308::OsHIPP17	pICH47732	Golden gate Assembly
Transgenic rice plants	pZH::gYSA::MMCas9::OsHIPP19_gRNA1	5'-gttgAAGCTGGTGGTGATGGCCTC-3'	5'-aaacGAGGCCATCACCACCAGCTT-3'		pZH_gYSA_MMCas9
	pZH::gYSA::MMCas9::OsHIPP19_gRNA2	5'-gttgCCGGTATCCCACCGTAGTGG-3'	5'-aaacCCACTACGGTGGGATACCGG-3'		pZH_gYSA_MMCas9
	pZH::gYSA::MMCas9::OsHIPP20_gRNA1	5'-gttgGACCTCCATCGAGTTCACGC-3'	5'-aaacGCGTGAACTCGATGGAGGTC-3'		pZH_gYSA_MMCas9
	pZH::gYSA::MMCas9::OsHIPP20_gRNA2	5'-gttgGGCAGGCGACGAGGCAGACC-3'	5'-aaacGGTCTGCCTCGTCGCCTGCC-3'		pZH_gYSA_MMCas9
	pZH::gYSA::MMCas9::OsHPP04_gRNA1	5'-gttgGGCCGGGGACGGCAAGGATC-3'	5'-aaacGATCCTTGCCGTCCCCGGCC-3'		pZH_gYSA_MMCas9
for mutation check	OsHIPP19-KO_check	5'-CGATGAAGGTGAGGGGAAAA-3'	5'-CGAAGGAAGCCCCACAAAG-3'
	OsHIPP20-KO_check	5'-ACACGATGACGAAGGTGAGG-3'	5'-AGCGAGGAAACAGCAAATGA-3'
	OsHPP04-KO_check	5'-GTGTGCCGAAAGCCTGAAAC-3'	5'-CCTAAACAACCCAGACCATCC-3'
Reference
1. Yoshida K, Saitoh H, Fujisawa S, Kanzaki H, Matsumura H, Yoshida K, et al. Association genetics reveals three novel avirulence genes from the rice blast fungal pathogen Magnaporthe oryzae. Plant Cell. 2009; 21(5):1573-91. pmid:19454732.
2. Kanzaki H, Yoshida K, Saitoh H, Fujisaki K, Hirabuchi A, Alaux L, et al. Arms race co-evolution of Magnaporthe oryzae AVR-Pik and rice Pik genes driven by their physical interactions. Plant J. 2012; 72(6):894-907. pmid:22805093.
3. Cesari S, Thilliez G, Ribot C, Chalvon V, Michel C, Jauneau A, et al. The rice resistance protein pair RGA4/RGA5 recognizes the Magnaporthe oryzae effectors AVR-Pia and AVR1-CO39 by direct binding. Plant Cell. 2013; 25(4):1463-81. pmid:23548743.
4. Sharma S, Sharma S, Hirabuchi A, Yoshida K, Fujisaki K, Ito A, et al. Deployment of the Burkholderia glumae type III secretion system as an efficient tool for translocating pathogen effectors to monocot cells. Plant J. 2013; 74(4):701-12. pmid:23451734.
