# Supplementary material for: The blast pathogen effector AVR-Pik binds and stabilizes rice heavy metal-associated (HMA) proteins to co-opt their function in immunity
Source: PLoS Pathog. 2024 Nov 18;20(11):e1012647. doi: 10.1371/journal.ppat.1012647 (PMC11611257; doi:10.1371/journal.ppat.1012647)
Supplement: S4 Table — (XLSX) [file ppat.1012647.s020.xlsx]

## Sheet: Fig1A, S2A Fig
Fig 1A, S2A Fig. Relative AlphaScreen signal (AS) as compared to that of AVR-PikD / OsHIPP19.
Sample name	AS	SD
OsHPP02	0.0365144	0.00165051
OsHPP03	1.57464	0.0748637
OsHPP04	2.25945	0.0407179
OsHIPP16	0.0386435	0.000558022
LOC_Os02g37320	0.459918	0.0160232
LOC_Os04g39370	0.109142	0.00415055
OsHIPP19	1	0.102823
OsHIPP20	1.18067	0.0728282
LOC_Os04g39380	0.962951	0.0333076
OsHIPP18	0.224841	0.0120522
OsHIPP15	0.0118122	0.000718583
LOC_Os02g37180	0.00685926	0.000452214
OsHIPP14	0.154235	0.00116407
OsHIPP12	0.00980785	0.000559938
OsHIPP17	0.195489	0.0089966
OsHIPP08	0.00717105	0.000308587
OsHIPP05	0.00683254	0.000329841
OsHIPP01	0.0071176	0.000344665
DHFR	0.00579028	5.56313e-05

## Sheet: Fig1B
Fig 1B. Expression level of each gene in normal leaves and rice suspension cultured cells after chitin treatment as revealed by RNA-seq.
Sample name	Rice leaves LOG2 (TPM+1)	Relative value chitin [LOG2 (TPM+1)+0.01] / mock [LOG2 (TPM+1)]+0.01
Pikp-HMA	0	0
Pik*-HMA	0	0
Pikm-HMA	0	0
OsHPP02	2.41651	3.90002
OsHPP03	7.05617	1.39677
OsHPP04	8.11253	1.36693
OsHIPP16	4.70997	1.44004
LOC_Os02g37320	2.66317	3.6168
LOC_Os04g39370	0.417402	5.22847
OsHIPP19	6.55072	2.37624
OsHIPP20	3.28205	7.5747
LOC_Os04g39380	3.37516	3.59371
OsHIPP18	0.906661	5.61771
RGA5-HMA	0	0
OsHIPP15	4.32522	0.0313952
LOC_Os02g37180	1.64904	-0.599005
OsHIPP14	4.15682	-0.521133
OsHIPP12	5.75714	0.571502
LOC_Os09g15860	0	0
OsHIPP13	1.10651	-0.853374
OsHIPP17	6.91648	0.0330345
OsHIPP24	6.75597	1.09553
OsHIPP25	6.43246	2.02639
OsHIPP26	4.47646	-0.0495342
OsHIPP27	2.96201	-0.333794
LOC_Os04g45130	1.55507	0.781469
LOC_Os10g36200	3.3065	-0.115866
OsHIPP21	7.28238	0.867985
LOC_Os03g02070	2.13573	-0.398764
OsHIPP22	0	0
OsHIPP23	0	3.64591
LOC_Os03g25610	0	0.317853
OsHIPP49	0	0.649435
OsHIPP59	0	0
OsHIPP58	0	5.36267
LOC_Os01g09660	1.02074	-0.0938149
LOC_Os09g37730	0.875791	-0.853326
OsHIPP34	0	0
OsHIPP35	4.19189	-0.00810199
OsHIPP36	5.60317	0.275327
OsHIPP32	0.116877	-0.0129741
OsHIPP28	6.96337	-1.15848
OsHIPP29	1.06502	-0.0913512
OsHIPP33	4.97634	0.00827169
LOC_Os04g42350	0	0
OsHIPP30	0	5.87614
OsHIPP31	0	-2.58455
OsHIPP07	0.156845	-0.0722813
OsHIPP06	0.768172	-0.977119
OsHIPP09	0	2.65304
OsHIPP08	3.08458	0.1728
OsHIPP10	0	0.964011
LOC_Os04g32860	0.319505	0
OsHIPP05(Pi21)	5.28732	0
OsHIPP02	1.33065	0
OsHIPP01	5.8376	0
OsHIPP04	0	0
LOC_Os04g32830	0	0
OsHIPP03	0	0
LOC_Os01g70240	2.27438	-0.242787
LOC_Os01g61070	3.51036	-0.367248
OsHIPP55	3.12205	-4.48256
OsHIPP57	0	-0.252762
OsHIPP56	5.69409	-0.287222
OsHIPP54	0.404092	0.117811
OsHIPP50	0.658748	-0.0526071
OsHIPP52	0.0620517	-0.163514
OsHIPP51	1.03692	-0.0499027
OsATX1	7.4875	0.535847
OsCCH	4.01185	-0.101126
LOC_Os09g14240	0	-0.174135
OsHPP07	1.10302	-1.09905
OsHPP05	3.65405	-0.143751
OsHPP01	1.70799	-0.107745
LOC_Os01g41200	0	0
LOC_Os05g45820	0.249919	-0.60971
LOC_Os01g52160	0.972943	-0.418884
LOC_Os06g30480	3.70987	-0.93997
LOC_Os02g48170	3.02051	-0.0352219
LOC_Os08g40130	0	-0.763851
OsHPP06	0.25001	-4.14989
OsHIPP40	0	6.76659
OsHIPP39	2.77099	-0.631906
OsHIPP38	7.23835	-0.361602
OsHIPP48	0.566029	-4.31293
OsHIPP47	0.985795	1.22711
OsHIPP42	6.75044	-0.169061
OsHIPP41	0	-0.136352
OsHIPP43	7.81104	5.76726
OsHIPP46	1.43735	0
OsHIPP45	0.319144	0

## Sheet: Fig2A
Fig 2A. A distance of each amino acid residue of sHMAs to AVR-PikD protein.
Position	1	2	3	4	5	6	7	8	9	10	11	12	13	14	15	16	17	18	19	20	21	22	23	24	25	26	27	28	29	30	31	32	33	34	35	36	37	38	39	40	41	42	43	44	45	46	47	48	49
OsHPP03	nd	nd	4.791	nd	2.972	nd	nd	nd	3.436	nd	nd	nd	nd	-	nd	nd	nd	nd	nd	nd	nd	nd	nd	nd	nd	nd	nd	nd	-	nd	nd	nd	nd	4.809	4.765	5.656	6.783	4.543	4.802	2.673	2.167	4.376	4.162	5.063	2.379	nd	7.379	nd	nd
OsHPP04	nd	nd	6.167	nd	3.232	nd	nd	nd	3.489	nd	nd	nd	nd	-	nd	nd	nd	nd	nd	nd	nd	nd	nd	nd	nd	nd	nd	nd	-	nd	nd	nd	nd	6.053	3.247	4.257	6.101	3.406	4.657	2.891	2.126	4.411	4.296	5.156	2.838	nd	7.8	nd	nd
LOC_Os02g37320	-	nd	7.837	nd	2.86	nd	nd	nd	6.332	nd	nd	nd	nd	-	nd	nd	nd	nd	nd	nd	nd	nd	nd	nd	nd	nd	nd	nd	-	nd	nd	nd	nd	4.823	4.949	5.803	2.153	4.88	4.921	3.175	4.111	5.682	5.426	7.505	2.05	nd	7.748	nd	nd
LOC_Os04g39370	-	-	-	-	-	nd	nd	nd	6.288	nd	nd	nd	nd	-	nd	nd	nd	nd	nd	nd	nd	nd	nd	nd	nd	nd	nd	nd	-	nd	nd	nd	nd	4.209	3.188	6.381	6.35	5.388	4.43	3.059	3.034	6.116	5.573	6.32	1.003	nd	2.935	nd	nd
OsHIPP19	-	nd	3.161	nd	2.65	nd	nd	nd	5.806	nd	nd	nd	nd	-	nd	nd	nd	nd	nd	nd	nd	nd	nd	nd	nd	nd	nd	nd	-	nd	nd	nd	nd	4.638	2.581	5.893	6.351	5.639	4.366	2.853	3.43	6.083	5.911	6.538	1.372	nd	2.753	nd	nd
OsHIPP20	nd	nd	3.713	nd	2.502	nd	nd	nd	5.962	nd	nd	nd	nd	-	nd	nd	nd	nd	nd	nd	nd	nd	nd	nd	nd	nd	nd	nd	-	nd	nd	nd	nd	4.583	2.302	5.422	6.999	4.607	4.411	3.104	3.09	5.754	4.946	6.282	0.643	nd	3.237	nd	nd
LOC_Os04g39380	-	nd	4.327	nd	2.495	nd	nd	nd	6.996	nd	nd	nd	nd	-	nd	nd	nd	nd	nd	nd	nd	nd	nd	nd	nd	nd	nd	nd	-	nd	nd	nd	nd	4.25	5.353	6.064	7.224	4.82	4.589	3.579	2.953	6.164	5.424	6.605	1.873	nd	4.12	nd	nd
OsHIPP18	-	-	-	-	-	-	-	-	-	-	-	nd	nd	-	nd	nd	nd	nd	nd	nd	nd	nd	nd	nd	nd	nd	nd	nd	-	nd	nd	nd	nd	6.474	2.437	3.916	4.705	4.094	4.462	3.106	2.701	5.786	4.624	5.762	0.521	nd	3.733	nd	4.882
Average	nd	nd	4.99933	nd	2.78517	nd	nd	nd	5.47271	nd	nd	nd	nd		nd	nd	nd	nd	nd	nd	nd	nd	nd	nd	nd	nd	nd	nd		nd	nd	nd	nd	4.97987	3.60275	5.424	5.83325	4.67213	4.57975	3.055	2.9515	5.5465	5.04525	6.15388	1.58488	nd	4.96312	nd	nd
																	nd
[truncated: 33 more columns]

## Sheet: Fig2D
Fig 2D. Relative AlphaScreen signal (AS) as compared to that of OsHIPP16/DHFR.
Sample name	AS	SD
OsHIPP16	2.18643	0.0841163
D68DEL	18.3847	0.447365
S80K	28.9815	0.0301312
D68DEL_S80K	81.4429	2.05478

## Sheet: Fig4A
Fig4 A. Lesion area size of punch inoculation test of Sasa2 isolate to the wild-type Sasanishiki (WT) and T2 generation of two homozygous OsHIPP20KO rice groups.
	WT	g1-1	g1-2	g2-1	g2-2
#1	13.9461	17.7496	13.9461	13.9461	10.7765
#2	19.6513	15.2139	7.60697	9.50872	14.58
#3	17.1157	15.2139	10.1426	13.9461	6.33914
#4	17.7496	12.0444	10.7765	13.3122	14.58
#5	19.0174	10.1426	8.24089	5.07132	11.4105
#6	20.2853	13.9461	9.50872	8.24089	10.1426
#7	15.2139	13.3122	17.1157	10.7765	13.3122
#8	18.3835	11.4105	6.97306	9.50872	8.24089
#9	15.8479	13.3122	9.50872	9.50872	6.97306
#10	19.0174	19.6513	10.1426	10.1426	9.50872
#11	22.187	8.24089	7.60697	8.24089	7.60697
#12	24.7227	6.97306	9.50872	9.50872	7.60697
#13	13.3122	16.4818	5.07132	10.7765	9.50872
#14	15.2139	7.60697	11.4105	5.70523	11.4105
#15	19.0174	15.2139	8.8748	6.97306	7.60697
#16	27.8922	17.7496	12.6783	11.4105	16.4818
#17	15.8479	13.9461	12.0444	12.0444
#18	20.9192	14.58	10.7765	8.8748
#19	18.3835	9.50872		10.1426
#20	13.9461	10.7765
#21	19.6513
#22	13.9461
#23	19.6513
#24	17.1157
#25	19.6513
#26	27.2583

## Sheet: Fig4B
Fig 4B. Lesion area size of punch inoculation test of Sasa2 isolate.
N	W/W	m/m
#1	25.5814	10.4651
#2	18.6047	6.97674
#3	19.186	13.3721
#4	19.7674	11.6279
#5	20.3488	20.3488
#6	21.5116	9.30233
#7	22.093	16.2791
#8	25	9.30233
#9	15.1163	5.81395
#10	14.5349	6.39535
#11	22.093	12.2093
#12	20.9302	17.4419
#13	24.4186	15.1163
#14		6.97674
#15		5.81395

## Sheet: Fig4C
Fig 4C. Lesion area size of punch inoculation test of Sasa2 isolate.
N	WT	g1-2	g2-1
#1	2.05302	1.85618	0.395463
#2	0.604169	1.95332	0.130093
#3	0.264632	0.0958269	0.117538
#4	0.473057	0.243705	0.0790253
#5	1.19773	0.0319224	0.192455
#6	0.281539	0.324201	0.0456246
#7	0.927675	0.0607195	0.516275
#8	0.625832	0.0910486	0.138697
#9	0.793127	0.507853	1.04935
#10	0.446889	0.225756	0.99205
#11	3.2404	1.02452	0.343825
#12	1.80558	0.18035	0.305081
#13	1.08027	1.50025	0.424404
#14	2.0197	0.466105	0.42451
#15	3.17943	0.268924	1.54311
#16	2.28671	0.523056	0.148669

## Sheet: Fig4D
Fig 4D. Measurement of plant height of T2 generation of heterozygous OsHIPP20 KO line (g1-3).
N	W/W	m/m
#1	43	50
#2	43	51.5
#3	52.5	39
#4	43	46
#5	42	47.5
#6	49	43
#7	49	50.5
#8	45	41.5
#9	43	56
#10	45.5	55
#11	51	49.5
#12	51	47.5
#13	43	54
#14	51	50.5
#15	49.5	44
#16	47	47.5
#17	50.5	48
#18	51	51
#19	53	56
#20	48.5	46
#21	40	45.5
#22	44	45
#23	42	46
#24	54.5	49
#25	52.5	48
#26	46	48.5
#27	42	54
#28	44	45
#29	43	45
#30	49	47.5
#31	44	45
#32	42	47.5
#33	47.5	48
#34	51.5	48.5
#35	50.5	42.5
#36	44	46.5
#37	49	49
#38	53	51
#39	51	46.5
#40	42	48.5
#41		49
#42		43

## Sheet: S8D Fig
S8D Fig. Relative AlphaScreen signal (AS) as compared to that of OsHPP02/DHFR (negative control).
Sample name	AS	SD
OsHPP02	1.1085	0.036276
D79V	1.80923	0.299288

## Sheet: S12C Fig
S12C Fig. The number of GFP:OsHIPP19 and GFP:OsHIPP20 puncta structure in N. benthamiana cells in the presence of GUS, HA:AVR-Pii and AVR-PikD:HA (635.9µmx635.9µm)
N	OsHIPP19+GUS	OsHIPP19+AVR-Pii	OsHIPP19+AVR-PikD	OsHIPP20+GUS	OsHIPP20+AVR-Pii	OsHIPP20+AVR-PikD
#1	37	53	4	26	28	5
#2	29	31	4	24	48	3
#3	39	56	8	38	35	4
#4	36	31	2	42	30	5
#5	19	30	2	27	40	6
#6	38	25	3	24	35	2
#7	53	27	8	36	25	4
#8	35	31	6	22	44	2
#9	36	41	8	36	45	5
#10	39	33	3	46	40	4

[truncated: 4 more sheets: S13A Fig, S14A Fig, S15A Fig, S15B Fig]
